# Supplementary material for: Interaction-Based Model to Predict Tensile Strength of Compacted Mixtures from Individual Component Data
Source: Mol Pharm. 2025 Jul 14;22(8):5050–61. doi: 10.1021/acs.molpharmaceut.5c00709 (PMC12326345; doi:10.1021/acs.molpharmaceut.5c00709)
Supplement: Supplementary file 2 [file mp5c00709_si_002.xlsx]

## Sheet: Equations
Supporting Information 2
Interaction-based Model to Predict Tensile Strength of Compacted Mixtures from Individual Component Data
Pradeep Valekar and Ira S. Buckner
Graduate School of Pharmaceutical Sciences, Duquesne University, Pittsburgh, Pennsylvania 15282, United States.
		Binary mixture
		Ternary mixture
		Quaternary mixture

## Sheet: Binary mixture
Supporting Information 2
Interaction-based Model to Predict Tensile Strength of Compacted Mixtures from Individual Component Data
Pradeep Valekar and Ira S. Buckner
Graduate School of Pharmaceutical Sciences, Duquesne University, Pittsburgh, Pennsylvania 15282, United States.
Input data:																Output predictions:
Components
Avicel PH102	WA	0.5	ρA	1.5897	σ0,A	29.964	kA	7.6		Weight fraction of pure components					Wi
Starch 1500	WB	0.5	ρB	1.4934	σ0,B	12.183	kB	12		True density of pure components					ρi
										Ryshkewitch-Duckworth intercept of pure components					σ0i
										Ryshkewitch-Duckworth slope of pure components					ki
										Tensile strength of pure components					σi
										Volume fraction of pure components					Vi								Sum of all interactions =				1
				Ryskewitch-Duckworth Model based on input data:
					Pure components
					Avicel PH102		Starch 1500										4th order model	Calculation for 4th order model										4th order model
				Porosity	VA	σA	VB	σB								Porosity	Predicted σmix (MPa)	VA4	σA	VB4	σB	4*VA3 VB	(σA3 σB)1/4	6*VA2 VB2	(σA2 σB2)1/4	4*VA VB3	(σA σB3)1/4	Predicted σmix (MPa)
				0.15	0.484383	9.58306	0.515617	2.01384								0.15	4.62491	0.0550496	9.58306	0.0706822	2.01384	0.234398	6.48835	0.374269	4.39303	0.265602	2.97436	4.62491
				0.16	0.484383	8.88173	0.515617	1.78611								0.16	4.20842	0.0550496	8.88173	0.0706822	1.78611	0.234398	5.94772	0.374269	3.98294	0.265602	2.6672	4.20842
				0.17	0.484383	8.23173	0.515617	1.58414								0.17	3.82988	0.0550496	8.23173	0.0706822	1.58414	0.234398	5.45214	0.374269	3.61112	0.265602	2.39176	3.82988
				0.18	0.484383	7.6293	0.515617	1.40501								0.18	3.4858	0.0550496	7.6293	0.0706822	1.40501	0.234398	4.99785	0.374269	3.27402	0.265602	2.14477	3.4858
				0.19	0.484383	7.07096	0.515617	1.24613								0.19	3.17301	0.0550496	7.07096	0.0706822	1.24613	0.234398	4.58141	0.374269	2.96839	0.265602	1.92328	3.17301
				0.2	0.484383	6.55348	0.515617	1.10522								0.2	2.88862	0.0550496	6.55348	0.0706822	1.10522	0.234398	4.19968	0.374269	2.69129	0.265602	1.72466	2.88862
				0.21	0.484383	6.07387	0.515617	0.980239								0.21	2.63002	0.0550496	6.07387	0.0706822	0.980239	0.234398	3.84975	0.374269	2.44005	0.265602	1.54656	2.63002
				0.22	0.484383	5.62937	0.515617	0.869394								0.22	2.39486	0.0550496	5.62937	0.0706822	0.869394	0.234398	3.52898	0.374269	2.21227	0.265602	1.38684	2.39486
				0.23	0.484383	5.21739	0.515617	0.771084								0.23	2.18098	0.0550496	5.21739	0.0706822	0.771084	0.234398	3.23493	0.374269	2.00575	0.265602	1.24362	2.18098
				0.24	0.484383	4.83556	0.515617	0.68389								0.24	1.98642	0.0550496	4.83556	0.0706822	0.68389	0.234398	2.96539	0.374269	1.81851	0.265602	1.1152	1.98642
				0.25	0.484383	4.48167	0.515617	0.606556								0.25	1.80944	0.0550496	4.48167	0.0706822	0.606556	0.234398	2.7183	0.374269	1.64875	0.265602	1.00003	1.80944
				0.26	0.484383	4.15369	0.515617	0.537967								0.26	1.64841	0.0550496	4.15369	0.0706822	0.537967	0.234398	2.49181	0.374269	1.49484	0.265602	0.896758	1.64841
				0.27	0.484383	3.84971	0.515617	0.477134								0.27	1.50188	0.0550496	3.84971	0.0706822	0.477134	0.234398	2.28418	0.374269	1.35529	0.265602	0.80415	1.50188
				0.28	0.484383	3.56797	0.515617	0.42318								0.28	1.36854	0.0550496	3.56797	0.0706822	0.42318	0.234398	2.09386	0.374269	1.22878	0.265602	0.721106	1.36854
				0.29	0.484383	3.30685	0.515617	0.375327								0.29	1.24718	0.0550496	3.30685	0.0706822	0.375327	0.234398	1.91939	0.374269	1.11407	0.265602	0.646637	1.24718
				0.3	0.484383	3.06484	0.515617	0.332885								0.3	1.13671	0.0550496	3.06484	0.0706822	0.332885	0.234398	1.75946	0.374269	1.01007	0.265602	0.579859	1.13671

## Sheet: Ternary mixture
Supporting Information 2
Interaction-based Model to Predict Tensile Strength of Compacted Mixtures from Individual Component Data
Pradeep Valekar and Ira S. Buckner
Graduate School of Pharmaceutical Sciences, Duquesne University, Pittsburgh, Pennsylvania 15282, United States.
Input data:																		Output predictions:
Components
Avicel PH102	WA	0.2	ρA	1.5897	σ0A	29.964	kA	7.6				Weight fraction of pure components					Wi																											Sum of all interactions =				1
Methocel K100M	WB	0.4	ρB	1.316	σ0B	13.46	kB	8.8				True density of pure components					ρi
Pharmatose 50M	WC	0.4	ρC	1.5388	σ0C	2.8	kC	14.8				Ryshkewitch-Duckworth intercept of pure components					σ0i
												Ryshkewitch-Duckworth slope of pure components					ki
												Tensile strength of pure components					σi
												Volume fraction of pure components					Vi
				Ryskewitch-Duckworth Model based on input data:
					Pure components
					Avicel PH102		Methocel K100M		Pharmatose 50M										4th order model	Calculation for 4th order model
				Porosity	VA	σA	VB	σB	VC	σC								Porosity	Predicted σmix (MPa)	VA4	σA	VB4	σB	VC4	σC	4*VA3 VB	(σA3 σB)1/4	6*VA2 VB2	(σA2 σB2)1/4	4*VA VB3	(σA σB3)1/4	4*VA3 VC	(σA3 σC)1/4	6*VA2 VC2	(σA2 σC2)1/4	4*VA VC3	(σA σC3)1/4	4*VB3 VC	(σB3 σC)1/4	6*VB2 VC2	(σB2 σC2)1/4	4*VB VC3	(σB σC3)1/4	12*VA2VBVC	(σA2σB σC)1/4	12*VAVB2VC	(σAσB2 σC)1/4	12*VAVBVC2	(σAσB σC2)1/4
				0.1	0.182411	14.0132	0.440698	5.58298	0.37689	0.637386								0.1	3.49306	0.00110715	14.0132	0.0377194	5.58298	0.0201772	0.637386	0.0106993	11.1332	0.0387738	8.84506	0.0624505	7.02722	0.00915021	6.47146	0.0283586	2.98861	0.0390622	1.38018	0.129032	3.24526	0.165525	1.8864	0.0943727	1.09652	0.0663196	5.14144	0.160225	4.08477	0.137027	2.37439
				0.11	0.182411	12.9876	0.440698	5.11267	0.37689	0.549701								0.11	3.16197	0.00110715	12.9876	0.0377194	5.11267	0.0201772	0.549701	0.0106993	10.2875	0.0387738	8.14871	0.0624505	6.45459	0.00915021	5.89086	0.0283586	2.67195	0.0390622	1.21193	0.129032	2.92764	0.165525	1.67644	0.0943727	0.959968	0.0663196	4.66615	0.160225	3.69605	0.137027	2.11645
				0.12	0.182411	12.0371	0.440698	4.68199	0.37689	0.474079								0.12	2.86282	0.00110715	12.0371	0.0377194	4.68199	0.0201772	0.474079	0.0106993	9.50605	0.0387738	7.50718	0.0624505	5.92862	0.00915021	5.36235	0.0283586	2.38884	0.0390622	1.06419	0.129032	2.6411	0.165525	1.48984	0.0943727	0.840419	0.0663196	4.23479	0.160225	3.34433	0.137027	1.88653
				0.13	0.182411	11.1562	0.440698	4.28758	0.37689	0.408861								0.13	2.59247	0.00110715	11.1562	0.0377194	4.28758	0.0201772	0.408861	0.0106993	8.78397	0.0387738	6.91615	0.0624505	5.44551	0.00915021	4.88125	0.0283586	2.13573	0.0390622	0.93446	0.129032	2.38261	0.165525	1.32402	0.0943727	0.735757	0.0663196	3.84331	0.160225	3.02607	0.137027	1.68159
				0.14	0.182411	10.3398	0.440698	3.9264	0.37689	0.352614								0.14	2.34811	0.00110715	10.3398	0.0377194	3.9264	0.0201772	0.352614	0.0106993	8.11674	0.0387738	6.37166	0.0624505	5.00177	0.00915021	4.44332	0.0283586	1.90944	0.0390622	0.820545	0.129032	2.14942	0.165525	1.17665	0.0943727	0.64413	0.0663196	3.48802	0.160225	2.7381	0.137027	1.49891
				0.15	0.182411	9.58306	0.440698	3.59564	0.37689	0.304106								0.15	2.12718	0.00110715	9.58306	0.0377194	3.59564	0.0201772	0.304106	0.0106993	7.50019	0.0387738	5.87003	0.0624505	4.59418	0.00915021	4.04468	0.0283586	1.70712	0.0390622	0.720517	0.129032	1.93905	0.165525	1.04568	0.0943727	0.563913	0.0663196	3.16557	0.160225	2.47754	0.137027	1.33608
				0.16	0.182411	8.88173	0.440698	3.29275	0.37689	0.26227								0.16	1.92741	0.00110715	8.88173	0.0377194	3.29275	0.0201772	0.26227	0.0106993	6.93047	0.0387738	5.40789	0.0624505	4.21981	0.00915021	3.6818	0.0283586	1.52624	0.0390622	0.632683	0.129032	1.74927	0.165525	0.929295	0.0943727	0.493686	0.0663196	2.87293	0.160225	2.24177	0.137027	1.19094
				0.17	0.182411	8.23173	0.440698	3.01537	0.37689	0.22619								0.17	1.74673	0.00110715	8.23173	0.0377194	3.01537	0.0201772	0.22619	0.0106993	6.40403	0.0387738	4.98214	0.0624505	3.87595	0.00915021	3.35148	0.0283586	1.36453	0.0390622	0.555556	0.129032	1.57806	0.165525	0.825861	0.0943727	0.432205	0.0663196	2.60735	0.160225	2.02844	0.137027	1.06156
				0.18	0.182411	7.6293	0.440698	2.76136	0.37689	0.195073								0.18	1.58328	0.00110715	7.6293	0.0377194	2.76136	0.0201772	0.195073	0.0106993	5.91758	0.0387738	4.58991	0.0624505	3.56011	0.00915021	3.0508	0.0283586	1.21995	0.0390622	0.487831	0.129032	1.42361	0.165525	0.733939	0.0943727	0.378381	0.0663196	2.36631	0.160225	1.83541	0.137027	0.946239
				0.19	0.182411	7.07096	0.440698	2.52874	0.37689	0.168237								0.19	1.43539	0.00110715	7.07096	0.0377194	2.52874	0.0201772	0.168237	0.0106993	5.46808	0.0387738	4.22855	0.0624505	3.27	0.00915021	2.77709	0.0283586	1.09069	0.0390622	0.428362	0.129032	1.28428	0.165525	0.652249	0.0943727	0.331259	0.0663196	2.14756	0.160225	1.66074	0.137027	0.843445
				0.2	0.182411	6.55348	0.440698	2.31572	0.37689	0.145093								0.2	1.30155	0.00110715	6.55348	0.0377194	2.31572	0.0201772	0.145093	0.0106993	5.05273	0.0387738	3.89565	0.0624505	3.00354	0.00915021	2.52793	0.0283586	0.975123	0.0390622	0.376143	0.129032	1.15858	0.165525	0.579651	0.0943727	0.290006	0.0663196	1.94903	0.160225	1.5027	0.137027	0.751818
				0.21	0.182411	6.07387	0.440698	2.12065	0.37689	0.125133								0.21	1.18041	0.00110715	6.07387	0.0377194	2.12065	0.0201772	0.125133	0.0106993	4.66892	0.0387738	3.58895	0.0624505	2.75879	0.00915021	2.30113	0.0283586	0.871803	0.0390622	0.330289	0.129032	1.04519	0.165525	0.515134	0.0943727	0.25389	0.0663196	1.76886	0.160225	1.3597	0.137027	0.670145
				0.22	0.182411	5.62937	0.440698	1.94201	0.37689	0.107918								0.22	1.07073	0.00110715	5.62937	0.0377194	1.94201	0.0201772	0.107918	0.0106993	4.31427	0.0387738	3.3064	0.0624505	2.53398	0.00915021	2.09468	0.0283586	0.77943	0.0390622	0.290026	0.129032	0.942892	0.165525	0.457797	0.0943727	0.222272	0.0663196	1.60534	0.160225	1.23031	0.137027	0.597345
				0.23	0.182411	5.21739	0.440698	1.77841	0.37689	0.0930721								0.23	0.971421	0.00110715	5.21739	0.0377194	1.77841	0.0201772	0.0930721	0.0106993	3.98656	0.0387738	3.04609	0.0624505	2.32749	0.00915021	1.90675	0.0283586	0.696845	0.0390622	0.25467	0.129032	0.850608	0.165525	0.406843	0.0943727	0.194591	0.0663196	1.45693	0.160225	1.11323	0.137027	0.532453
				0.24	0.182411	4.83556	0.440698	1.6286	0.37689	0.0802683								0.24	0.881477	0.00110715	4.83556	0.0377194	1.6286	0.0201772	0.0802683	0.0106993	3.68374	0.0387738	2.80628	0.0624505	2.13783	0.00915021	1.73569	0.0283586	0.62301	0.0390622	0.223625	0.129032	0.767357	0.165525	0.361559	0.0943727	0.170358	0.0663196	1.32225	0.160225	1.00729	0.137027	0.474611
				0.25	0.182411	4.48167	0.440698	1.49141	0.37689	0.0692259								0.25	0.800002	0.00110715	4.48167	0.0377194	1.49141	0.0201772	0.0692259	0.0106993	3.40392	0.0387738	2.58535	0.0624505	1.96362	0.00915021	1.57996	0.0283586	0.556999	0.0390622	0.196364	0.129032	0.692253	0.165525	0.321316	0.0943727	0.149142	0.0663196	1.20001	0.160225	0.911435	0.137027	0.423052
				0.26	0.182411	4.15369	0.440698	1.36578	0.37689	0.0597025								0.26	0.726185	0.00110715	4.15369	0.0377194	1.36578	0.0201772	0.0597025	0.0106993	3.14536	0.0387738	2.38181	0.0624505	1.80361	0.00915021	1.43821	0.0283586	0.497982	0.0390622	0.172426	0.129032	0.6245	0.165525	0.285553	0.0943727	0.130569	0.0663196	1.08908	0.160225	0.824701	0.137027	0.377094
				0.27	0.182411	3.84971	0.440698	1.25072	0.37689	0.0514893								0.27	0.659292	0.00110715	3.84971	0.0377194	1.25072	0.0201772	0.0514893	0.0106993	2.90644	0.0387738	2.19429	0.0624505	1.65664	0.00915021	1.30918	0.0283586	0.445218	0.0390622	0.151407	0.129032	0.563379	0.165525	0.253769	0.0943727	0.114308	0.0663196	0.988402	0.160225	0.74622	0.137027	0.336129
[truncated: 1 more columns]

## Sheet: Quaternary mixture
Supporting Information 2
Interaction-based Model to Predict Tensile Strength of Compacted Mixtures from Individual Component Data
Pradeep Valekar and Ira S. Buckner
Graduate School of Pharmaceutical Sciences, Duquesne University, Pittsburgh, Pennsylvania 15282, United States.
Input data:																				Output predictions:
Components
Avicel PH102	WA	0.2	ρA	1.5897	σ0A	29.964	kA	7.6						Weight fraction of pure components					Wi
Methocel K100M	WB	0.2	ρB	1.316	σ0B	13.46	kB	8.8						True density of pure components					ρi
Starch 1500	WC	0.2	ρC	1.4934	σ0C	12.18	kC	12						Ryshkewitch-Duckworth intercept of pure components					σ0i
Pharmatose 50M	WD	0.4	ρD	1.5388	σ0D	2.8	kD	14.8						Ryshkewitch-Duckworth slope of pure components					ki
														Tensile strength of pure components					σi
														Volume fraction of pure components					Vi
				Ryskewitch-Duckworth Model based on input data and porosities of interest:
					Pure components
					Avicel PH102		Methocel K100M		Starch 1500		Pharmatose 50M										4th order model	Calculation for 4th order model
				Porosity	VA	σA	VB	σB	VC	σC	VD	σD								Porosity	Predicted σmix (MPa)	VA4	σA	VB4	σB	VC4	σC	VD4	σD	4*VA VB3	(σA σB3)1/4	4*VA VC3	(σA σC3)1/4	4*VA VD3	(σA σD3)1/4	4*VA3 VB	(σA3 σB)1/4	4*VB VC3	(σB σC3)1/4	4*VB VD3	(σB σD3)1/4	4*VA3 VC	(σA3 σC)1/4	4*VB3 VC	(σB3 σC)1/4	4*VC VD3	(σC σD3)1/4	4*VA3 VD	(σA3 σD)1/4
				0.1	0.187314	14.0132	0.226272	5.58298	0.199393	3.66855	0.387021	0.637386								0.1	3.14776	0.00123108	14.0132	0.00262133	5.58298	0.00158067	3.66855	0.0224355	0.637386	0.00868006	7.02722	0.00593966	5.12867	0.0434344	1.38018	0.00594845	11.1332	0.00717499	4.07462	0.0524678	1.09652	0.00524184	10.0236	0.00923978	5.02658	0.0462352	0.987245	0.0101744	6.47146
				0.11	0.187314	12.9876	0.226272	5.11267	0.199393	3.25371	0.387021	0.549701								0.11	2.8288	0.00123108	12.9876	0.00262133	5.11267	0.00158067	3.25371	0.0224355	0.549701	0.00868006	6.45459	0.00593966	4.59903	0.0434344	1.21193	0.00594845	10.2875	0.00717499	3.64289	0.0524678	0.959968	0.00524184	9.18844	0.00923978	4.56647	0.0462352	0.857412	0.0101744	5.89086
				0.12	0.187314	12.0371	0.226272	4.68199	0.199393	2.88578	0.387021	0.474079								0.12	2.54268	0.00123108	12.0371	0.00262133	4.68199	0.00158067	2.88578	0.0224355	0.474079	0.00868006	5.92862	0.00593966	4.12409	0.0434344	1.06419	0.00594845	9.50605	0.00717499	3.2569	0.0524678	0.840419	0.00524184	8.42283	0.00923978	4.14847	0.0462352	0.744653	0.0101744	5.36235
				0.13	0.187314	11.1562	0.226272	4.28758	0.199393	2.55946	0.387021	0.408861								0.13	2.28598	0.00123108	11.1562	0.00262133	4.28758	0.00158067	2.55946	0.0224355	0.408861	0.00868006	5.44551	0.00593966	3.6982	0.0434344	0.93446	0.00594845	8.78397	0.00717499	2.91182	0.0524678	0.735757	0.00524184	7.72102	0.00923978	3.76874	0.0462352	0.646723	0.0101744	4.88125
				0.14	0.187314	10.3398	0.226272	3.9264	0.199393	2.27004	0.387021	0.352614								0.14	2.05561	0.00123108	10.3398	0.00262133	3.9264	0.00158067	2.27004	0.0224355	0.352614	0.00868006	5.00177	0.00593966	3.31629	0.0434344	0.820545	0.00594845	8.11674	0.00717499	2.60329	0.0524678	0.64413	0.00524184	7.07768	0.00923978	3.42376	0.0462352	0.561672	0.0101744	4.44332
				0.15	0.187314	9.58306	0.226272	3.59564	0.199393	2.01334	0.387021	0.304106								0.15	1.84883	0.00123108	9.58306	0.00262133	3.59564	0.00158067	2.01334	0.0224355	0.304106	0.00868006	4.59418	0.00593966	2.97381	0.0434344	0.720517	0.00594845	7.50019	0.00717499	2.32746	0.0524678	0.563913	0.00524184	6.48795	0.00923978	3.11037	0.0462352	0.487806	0.0101744	4.04468
				0.16	0.187314	8.88173	0.226272	3.29275	0.199393	1.78567	0.387021	0.26227								0.16	1.6632	0.00123108	8.88173	0.00262133	3.29275	0.00158067	1.78567	0.0224355	0.26227	0.00868006	4.21981	0.00593966	2.66671	0.0434344	0.632683	0.00594845	6.93047	0.00717499	2.08085	0.0524678	0.493686	0.00524184	5.94735	0.00923978	2.82566	0.0462352	0.423655	0.0101744	3.6818
				0.17	0.187314	8.23173	0.226272	3.01537	0.199393	1.58375	0.387021	0.22619								0.17	1.49651	0.00123108	8.23173	0.00262133	3.01537	0.00158067	1.58375	0.0224355	0.22619	0.00868006	3.87595	0.00593966	2.39132	0.0434344	0.555556	0.00594845	6.40403	0.00717499	1.86037	0.0524678	0.432205	0.00524184	5.4518	0.00923978	2.56701	0.0462352	0.36794	0.0101744	3.35148
				0.18	0.187314	7.6293	0.226272	2.76136	0.199393	1.40466	0.387021	0.195073								0.18	1.34679	0.00123108	7.6293	0.00262133	2.76136	0.00158067	1.40466	0.0224355	0.195073	0.00868006	3.56011	0.00593966	2.14437	0.0434344	0.487831	0.00594845	5.91758	0.00717499	1.66326	0.0524678	0.378381	0.00524184	4.99754	0.00923978	2.33203	0.0462352	0.319552	0.0101744	3.0508
				0.19	0.187314	7.07096	0.226272	2.52874	0.199393	1.24582	0.387021	0.168237								0.19	1.2123	0.00123108	7.07096	0.00262133	2.52874	0.00158067	1.24582	0.0224355	0.168237	0.00868006	3.27	0.00593966	1.92292	0.0434344	0.428362	0.00594845	5.46808	0.00717499	1.48702	0.0524678	0.331259	0.00524184	4.58113	0.00923978	2.11857	0.0462352	0.277527	0.0101744	2.77709
				0.2	0.187314	6.55348	0.226272	2.31572	0.199393	1.10494	0.387021	0.145093								0.2	1.09146	0.00123108	6.55348	0.00262133	2.31572	0.00158067	1.10494	0.0224355	0.145093	0.00868006	3.00354	0.00593966	1.72434	0.0434344	0.376143	0.00594845	5.05273	0.00717499	1.32947	0.0524678	0.290006	0.00524184	4.19942	0.00923978	1.92464	0.0462352	0.241029	0.0101744	2.52793
[truncated: 43 more columns]
